# Supplementary material for: Combined analysis of multi-omics reveals the potential mechanism of flower color and aroma formation in Macadamia integrifolia
Source: Front Plant Sci. 2023 Feb 1;13:1095644. doi: 10.3389/fpls.2022.1095644 (PMC9931397; doi:10.3389/fpls.2022.1095644)
Supplement: Supplementary file 2 [file DataSheet_2.xlsx]

## Sheet: Sheet1
Index	Q1 (Da)	Q3 (Da)	Molecular Weight (Da)	Formula	Ionization model	Compounds	Class I	Class II	CAS	R1-1	R1-2	R1-3	R2-1	R2-2	R2-3	R3-1	R3-2	R3-3	W1-1	W1-2	W1-3	W2-1	W2-2	W2-3	W3-1	W3-2	W3-3	mix01	mix02	mix03	cpd_ID	kegg_map
Smlp002532	419.1	287.06	419.097	C20H19O10+	[M]+	Cyanidin-3-O-arabinoside	Flavonoids	Anthocyanins	27214-72-8	3260900	2937900	3331800	1712600	1533000	1594700	879980	947490	862430	9	9	9	9	9	9	9	9	9	1219800	1045900	943350	--	--
Smlp001915	435.09	303.05	435.092	C20H19O11+	[M]+	Delphinidin-3-O-arabinoside	Flavonoids	Anthocyanins	-	13358000	13696000	10087000	5841800	5226300	4964700	2880800	3331100	2706700	9	9	9	9	9	9	9	9	9	4316000	3710800	3581700	--	--
Smlp002277	449.11	317.07	449.108	C21H21O11+	[M]+	Petunidin-3-O-arabinoside	Flavonoids	Anthocyanins	-	9643600	9991700	7363100	3764300	3986500	4521500	2669200	2239000	2137900	9	9	9	9	9	9	9	9	9	3064700	2164800	3029800	--	--
pme1398	465.1	303.05	465.103	C21H21O12+	[M]+	Delphinidin-3-O-glucoside (Mirtillin)*	Flavonoids	Anthocyanins	50986-17-9	81793000	58799000	64184000	31650000	36462000	36294000	18403000	19091000	19692000	9	274550	559120	9	9	9	9	9	179790	20038000	19750000	22370000	C12138	ko00942
pmf0027	449.11	287.06	449.108	C21H21O11+	[M]+	Cyanidin-3-O-galactoside*	Flavonoids	Anthocyanins	142506-26-1	11425000	10968000	10210000	4149700	4810900	4379900	2622800	2699900	2335200	376620	489860	357410	158960	181800	204930	151860	166910	123600	3570300	3409600	3210000	C08647	--
pmb0550	449.11	287.06	449.108	C21H21O11+	[M]+	Cyanidin-3-O-glucoside (Kuromanin)*	Flavonoids	Anthocyanins	47705-70-4	10925000	9980500	10111000	4806100	4323600	4660300	2765100	2355200	2448800	529680	584810	511710	264500	170830	216940	170010	178260	186200	4102100	3173300	3179200	C08604	ko00942
Lmcp001821	465.1	303.05	465.103	C21H21O12+	[M]+	Delphinidin-3-O-galactoside*	Flavonoids	Anthocyanins	28500-00-7	72661000	90596000	72458000	46253000	43353000	41177000	26502000	23765000	24499000	536200	433130	636030	175000	283580	319880	9	288660	208300	22882000	24938000	26761000	--	--
pmf0203	463.12	301.07	463.123	C22H23O11+	[M]+	Peonidin-3-O-glucoside	Flavonoids	Anthocyanins	68795-37-9	45384000	42483000	37763000	17908000	18935000	17942000	11328000	11842000	12424000	3111200	2461600	3202400	1306700	1488300	1004100	812190	726470	778220	16640000	13377000	15317000	C12141	ko00942
